# Supplementary material for: Genotypic and Phenotypic Characteristics of Moraxella catarrhalis from Patients and Healthy Asymptomatic Participants among Preschool Children
Source: Pathogens. 2022 Aug 29;11(9):984. doi: 10.3390/pathogens11090984 (PMC9503219; doi:10.3390/pathogens11090984)
Supplement: Supplementary file 1 [file pathogens-11-00984-s001.zip]

Archive with 1 entries (1 files):
- pathogens-1855727-supplementary.pdf
